# Supplementary material for: Novel Gloeobacterales spp. from Diverse Environments across the Globe
Source: mSphere. 2021 Jul 21;6(4):e00061-21. doi: 10.1128/mSphere.00061-21 (PMC8386580; doi:10.1128/mSphere.00061-21)
Supplement: TABLE S1 [file msphere.00061-21-st001.xlsx]

## Sheet: Sheet1
Genome	Accession	Completeness	Contamination	Contigs	Size	GC Content	Protein Coding Genes	Average Nucleotide Identity
								G. kilaueensis JS1	G. violaceus PCC 7421	Maniniholo Cave, Hawaii	Larsen Thermal Spring	Little Firn Glacier	Little Firn Glacier	Arctic Peat	A. vandensis	A. panamensis
G. kilaueensis	NC_022600	N/A			4.72	0.605	4343		0.757379	0.756605	0.736112	0.71227	0.717851	0.695564	0.698599	0.699954
G. violaceus	NC_005125	N/A			4.66	0.62	4430	0.758008		0.925511	0.738384	0.715687	0.722185	0.694792	0.700396	0.703844
Maniniholo Cave, Hawaii	3300039303	99.15	0.85	113	4.92	0.624	4195	0.757528	0.926144		0.738476	0.71616	0.720954	0.698594	0.700366	0.702471
Larsen Thermal Spring	GCA_011331945	80.09	4.56	996	4.02	0.653	3988	0.740789	0.741138	0.742147		0.712167	0.721444	0.687477	0.697268	0.704263
Little Firn Glacier	GCA_014379585	95.73	5.56	198	4.26	0.511	4151	0.713394	0.715239	0.714663	0.710441		0.707457	0.699549	0.697322	0.695773
Little Firn Glacier	GCA_014380935	92.31	6.5	529	3.77	0.575	3876	0.72189	0.725175	0.723664	0.722303	0.707966		0.691816	0.699484	0.69964
Arctic Peat	3300025548_6	90.17	2.56	364	3.39	0.487	3314	0.693573	0.695224	0.695612	0.683266	0.697913	0.69104		0.698515	0.697237
A. vandensis	JAAXLT000000000	93.16	1.71	235	3.07	0.553	3176	0.700474	0.70032	0.700977	0.697448	0.693892	0.697581	0.701717		0.720906
A. panamensis	PRJNA665722	N/A			4.19	0.55	4055	0.702454	0.704208	0.70416	0.700981	0.695069	0.697785	0.70134	0.720986
