# Supplementary material for: Novel Gloeobacterales spp. from Diverse Environments across the Globe
Source: mSphere. 2021 Jul 21;6(4):e00061-21. doi: 10.1128/mSphere.00061-21 (PMC8386580; doi:10.1128/mSphere.00061-21)
Supplement: TABLE S2 [file msphere.00061-21-st002.xlsx]

## Sheet: Sheet1
	A. panamensis	A. vandensis	Arctic Peat	Little Firn Glacier	Little Firn Glacier	Larsen Thermal Spring	Maniniholo Cave, Hawaii	G. violaceus	G. kilaueensis	NG Cyanobacteria
	PRJNA665722	JAAXLT000000000	3300025548_6	GCA_014380935	GCA_014379585	GCA_011331945	3300039303	NC_022600	NC_005125
Photosystem II Proteins
PsbA	Present	Present*	Missing	Present	Missing	Present	Present	Present	Present	Present
PsbD	Present	Present	Present	Missing	Present	Present	Present	Present	Present	Present
PsbB (CP47)	Present	Present	Missing	Present	Present	Present	Present	Present	Present	Present
PsbC (CP43)	Present	Present	Present	Present	Present	Present	Present	Present	Present	Present
PsbE	Present	Present	Present	Present	Present	Missing	Present	Present	Present	Present
PsbF	Present	Present	Present	Present	Present	Missing	Present	Present	Present	Present
PsbH	Present	Present	Present	Present	Present	Present	Present	Present	Present	Present
PsbI	Present	Present	Missing	Present	Present	Present	Present	Present	Present	Present
PsbJ	Present	Present	Present	Present	Present	Missing	Present	Present	Present	Present
PsbK	Present	Present	Present	Present	Present	Present	Present	Present	Present	Present
PsbL	Present	Present	Missing	Present	Present	Missing	Present	Present	Present	Present
PsbN	Present	Present	Present	Present	Present	Present	Present	Present	Present	Present
PsbT	Present	Present	Present	Missing	Missing	Present	Missing	Missing	Present	Present
PsbV	Present	Present	Present	Present	Present	Present	Present	Present	Present	Present
PsbX	Present	Present	Present	Present	Present	Present	Present	Present	Missing	Present
Psb28	Present	Present	Present	Present (and Psb28-2)	Absent (Psb28-2 is present)	Present	Present	Present	Missing	Present
PsbY	Missing	Missing	Missing	Missing	Missing	Missing	Missing	Missing	Missing	Present
PsbZ	Missing	Missing	Missing	Missing	Missing	Missing	Missing	Missing	Missing	Present
Psb27	Missing	Missing	Missing	Missing	Missing	Missing	Missing	Missing	Missing	Present
PsbO	Present	Present	Present	Present	Present	Present	Present	Present	Present	Present
PsbU	Missing	Missing	Present	Missing	Present	Present	Present	Present	Present	Present
PsbM	Missing	Missing	Missing	Missing	Missing	Missing	Missing	Present	Missing	Present
PsbP	Missing	Missing	Missing	Missing	Missing	Missing	Missing	Present	Missing	Present
Photosystem I Proteins
PsaA	Present	Present	Present	Present	Present	Present	Present	Present	Present	Present
PsaB	Present	Present	Present	Missing	Present	Present	Present	Present	Present	Present
PsaC	Present*	Present*	Present	Present	Present	Present	Present	Present	Present	Present
PsaD	Present	Present	Present	Present	Present	Present	Present	Present	Present	Present
PsaE	Present	Present	Present	Present	Present	Present	Present	Present	Present	Present
PsaF	Present	Present	Present	Present	Present	Present	Present	Present	Present	Present
PsaL	Present	Present	Present	Present	Present	Missing	Present	Present	Present	Present
PsaI	Missing	Missing	Missing	Missing	Missing	Missing	Missing	Missing	Missing	Present
PsaJ	Missing	Missing	Missing	Missing	Missing	Missing	Missing	Missing	Missing	Present
PsaK	Missing	Missing	Missing	Missing	Missing	Missing	Missing	Missing	Missing	Present
PsaM	Missing	Present	Present	Present	Present	Missing	Present	Missing	Present	Present
PsaZ	Present**	Present**	Missing	Present	Present	Present	Present	Present	Present	Missing
Cytochrome b6f Complex Subunits
PetB	Present	Present	Present	Present	Present	Present	Present	Present	Present	Present
PetC	Present	Present	Present	Present	Present	Present	Present	Present	Present	Present
PetA	Present	Present	Present	Present	Present	Present	Present	Present	Present	Present
PetD	Present	Present	Present	Present	Present	Present	Present	Present	Present	Present
PetG	Present	Present	Present	Present	Present	Missing	Present	Present	Present	Present
PetH	Present	Present	Present	Present	Present	Present	Present	Present	Present	Present
PetF	Present	Present	Present	Present	Present	Present	Present	Present	Present	Present
PetE	Present	Present	Present	Present	Present	Present	Present	Present	Present	Present
PetM	Present	Present	Present	Present	Present	Present	Present	Present	Present	Present
PetJ	PetJ	Missing	Present	Present	Present	Missing	Present	Present	Missing	Present
PetL	Missing	Missing	Missing	Missing	Missing	Missing	Missing	Missing	Missing	Present
PetN	Missing	Missing	Missing	Missing	Missing	Present	Missing	Missing	Missing	Present
Phycobilisome Proteins
Allophycocyanin (AP)
ApcA	Present	Present	Present	Present	Present	Present	Present	Present	Present	Dependent on enviornment
ApcB	Present	Present	Present	Present	Present	Present	Present	Present	Present
Phycocyanin (PC)
CpcA	Present	Present	Present	Missing	Present	Present	Missing	Present	Present	Dependent on enviornment
CpcB	Present	Present	Present	Present	Present	Present	Missing	Present	Present
Phycoerythrin (PE)
CpeA	Missing	Missing	Missing	Missing	Missing	Missing	Present	Present	Present	Dependent on enviornment
CpeB	Missing	Missing	Missing	Missing	Missing	Missing	Present	Present	Present
Phycoerythrocyanin (PEC)
PecA	Missing	Missing	Missing	Missing	Missing	Missing	Missing	Missing	Missing	Dependent on enviornment
PecB	Missing	Missing	Missing	Missing	Missing	Missing	Missing	Missing	Missing
Circadian Clock
KaiA	Missing	Missing	Missing	Missing	Missing	Missing	Missing	Missing	Missing	Present
KaiB	Missing	Missing	Missing	Missing	Missing	Missing	Missing	Missing	Missing	Present
KaiC	Missing	Missing	Missing	Missing	Missing	Missing	Missing	Missing	Missing	Present
Thylakoid Membrane
VIPP1	Missing	Missing	Missing	Missing	Missing	Missing	Missing	Missing	Missing	Present
